# Supplementary material for: Physical Therapy Interventions in Patients with Anorexia Nervosa: A Systematic Review
Source: Int J Environ Res Public Health. 2022 Oct 26;19(21):13921. doi: 10.3390/ijerph192113921 (PMC9653588; doi:10.3390/ijerph192113921)
Supplement: Supplementary file 1 [file ijerph-19-13921-s001.zip]

Archive with 1 entries (1 files):
- ijerph-1937637-supplementary.pdf
